# Supplementary material for: Inland post-glacial dispersal in East Asia revealed by mitochondrial haplogroup M9a'b
Source: BMC Biol. 2011 Jan 10;9:2. doi: 10.1186/1741-7007-9-2 (PMC3027199; doi:10.1186/1741-7007-9-2)
Supplement: Additional file 2 — Population distribution of haplogroup M9a'b. This is an EXCEL file providing information includes sample sizes, geographic locations and distributions of sub-haplogroups. [file 1741-7007-9-2-S2.xls]

## Sheet: tableS2
Additional file2 - Population distribution of haplogroup M9a’b.
		Number of Subjects
Region, Population/Country	Sample Size	M9a1a1c1b	M9a1a1c* (w/o M9a1a1c1b)	M9a1a1* (w/o M9a1a1c)	M9a1a2	M9a1a* (w/o M9a1a1 and M9a1a2	M9a1b	M9a* (w/o M9a1) and M9b	Un-Classified M9a'b	All M9a'b	References [b]
South Himalaya
Himachal	37								1	1	Metspalu et al. 2004
Nepal	506	1			23		7			31	This study; Fornarino et al. 2009
Sikkim	35	3					1			4	This study
Northeast India
Arunachal	52								2	2	Cordaux et al. 2003
Assam	58				1		2			3	Cordaux et al. 2003
West Bengal	699				4		23			27	This study; Kivisild et al. 1999; Roychoudhury et al. 2001; Metspalu et al. 2004
Bangladesh	190						7		1	8	This study; Kivisild et al. 1999; Cordaux et al. 2003
Meghalaya	455						55			55	This study; Reddy et al. 2007
Nagaland	43									0	Cordaux et al. 2003
Tripura	20								3	3	Cordaux et al. 2003
South Asia
New Delhi	48									0	Fornarino et al. 2009
Uttar	159				1					1	Kivisild et al. 1999; Metspalu et al. 2004
Kerala	230									0	Mountain et al. 1995; Cordaux et al. 2003; Metspalu et al. 2004
Gujarat	57									0	Kivisild et al. 1999; Metspalu et al. 2004
Karnataka	201									0	Mountain et al. 1995; Cordaux et al. 2003
Kashmir	19									0	Kivisild et al. 1999
Andhra	664									0	Bamshad et al. 1998; Kivisild et al. 1999; Thangaraj, Ramana, Singh 1999; Cordaux et al. 2003; Kivisild et al. 2003; Fornarino et al. 2009
Madhya	12									0	Roychoudhury et al. 2001
Maharashtra	117									0	Kivisild et al. 1999; Metspalu et al. 2004
Punjab	215									0	Kivisild et al. 1999; Cordaux et al. 2003; Metspalu et al. 2004
Rajastan	36									0	Kivisild et al. 1999; Metspalu et al. 2004
Tamil Nadu	150									0	Kivisild et al. 1999; Roychoudhury et al. 2001; Cordaux et al. 2003
Sri Lanka	132									0	Metspalu et al. 2004
Central Asia
Pakistan	145						1			1	Kivisild et al. 1999; Cordaux et al. 2003; Quintana-Murci et al. 2004
Kyrgyzstan	147		1			2				3	Comas et al. 1998; Comas et al. 2004
Uzbekistan	1755						2		1	3	Comas et al. 2004
Tajikstan	44									0	Derenko et al. 2007
Kazakhstan	110								2	2	Comas et al. 1998
North Asia
Mongolia	301						2		2	4	Kolman, Sambuughin, Bermingham 1996; Keyser-Tracqui et al. 2006; Derenko et al. 2007; Jin, Tyler-Smith, Kim 2009
Altai Republic	271		1						1	2	Derenko et al. 2003; Derenko et al. 2007
Buryat Republic	394	1		1						2	Derenko et al. 2007
Tuva Republic	105		1							1	Derenko et al. 2007
Kemerovo region	208									0	Derenko et al. 2007
Khakassia Republic	57									0	Derenko et al. 2007
Southeast Asia
Myanmar North	233				2		25			27	This study
Myanmar Centre	409				1		4			5	This study
Myanmar South	204						6			6	This study
Thailand	968						3	4		7	Fucharoen, Fucharoen, Horai 2001; Oota et al. 2001; Yao et al. 2002b; Luangtrakool 2006; Joyjinda 2007; Lertrit et al. 2008; Jin, Tyler-Smith, Kim 2009; Zimmermann et al. 2009
Laos	36									0	This study
Vietnam North	346							5		5	Irwin et al. 2008; Peng et al. 2010
Vietnam Centre	63							1		1	Li et al. 2007b
Vietnam South	205							2		2	Oota et al. 2002; Peng et al. 2010
Cambodia	31									0	Black et al. 2006
Northeast Asia
Japan	2255		6	20				1	23	50	Horai et al. 1996; Seo et al. 1998; Nishimaki et al. 1999; Imaizumi et al. 2002; Koyama et al. 2002; Maruyama, Minaguchi, Saitou 2003; Nagai et al. 2003; Tajima et al. 2004; Tanaka et al. 2004; Asari et al. 2007; Mabuchi et al. 2007; Bilal et al. 2008
South Korea	1322		5	7		1		2	10	25	Pfeiffer et al. 1998; Lee, Lee, Lee 2002; Allard et al. 2004; Lee et al. 2006a; Lee et al. 2006b; Derenko et al. 2007; Jin, Tyler-Smith, Kim 2009
Sakhalin	57									0	Tajima et al. 2004
Northern China
Inner Mongolia North-East	363	2	1	1			1			5	This study; Kong et al. 2003a; Powell et al. 2007
Heilongjiang	107								1	1	Powell et al. 2007
Jilin	118		1			1				2	Powell et al. 2007; Jin, Tyler-Smith, Kim 2009
Liaoning	135		2				1			3	This study; Yao et al. 2002a; Wen et al. 2004a; Powell et al. 2007
Beijing	40									0	Jin, Tyler-Smith, Kim 2009
Inner Mongolia Centre-East	60		2							2	Tajima et al. 2004
Inner Mongolia Centre	88		1						1	2	Wen et al. 2004a; Cheng et al. 2008
Inner Mongolia West	107							1		1	Cheng et al. 2008
Henan	452		5	2		1				8	This study
Shandong	126		3		1			1		5	Yao et al. 2002a; Yao et al. 2003
Shaanxi	537		5	1		3	2	3	1	15	This study; Oota et al. 2002; Wen et al. 2004a
Northwestern China
Gansu	527	8	1				6		4	19	This study; Liu, Li 2003; Liu, Chen, Li 2004; Liu, Li 2004a; Wen et al. 2004a
Qinghai	567	6		2	3	1	20		5	37	This study; Liu, Li 2004b; Wen et al. 2004a; Wen et al. 2004b; Chen et al. 2008a; Qin et al. 2010
Ningxia	100									0	This study
Xinjiang	400	1	4		3	1		1	1	11	Yao et al. 2002a; Yao et al. 2004; Powell et al. 2007
Southern China
Hubei	52									0	Yao et al. 2002a; Li et al. 2007b
Hunan [a]	1490		8	1	1	4	2	5	1	22	This study; Oota et al. 2002; Wen et al. 2004a; Wen et al. 2004b; Wen et al. 2005
Guangdong	997		1	2		2		4	1	10	This study; Kivisild et al. 2002; Yao et al. 2002a; Wen et al. 2005; Li et al. 2007b; Chen et al. 2008a; Wang et al. 2010
Guangxi	1210						6	8	1	15	This study; Yao et al. 2002b; Wen et al. 2004a; Wen et al. 2005; Li et al. 2007b; Gan et al. 2008
Hainan	447							4		4	This study; Li et al. 2007b
Anhui	442		1			1		1		3	This study; Wen et al. 2004a
Fujian	102									0	This study; Wen et al. 2004a
Jiangsu	166								1	1	This study; Wen et al. 2004a
Jiangxi	23									0	Wen et al. 2004a
Zhejiang	61		2					1	1	4	Wen et al. 2004a
Shanghai	73									0	Wen et al. 2004a; Li et al. 2007b
Taiwan	939					3				3	Sykes et al. 1995; Horai et al. 1996; Melton et al. 1998; Tsai et al. 2001; Trejaut et al. 2005
Hong Kong	377					2		1		3	Irwin et al. 2009
Southwestern China
Guizhou	521						1	2		3	This study; Li et al. 2007a; Li et al. 2007b; Liu et al. 2010
Sichuan	578	2	5	2	1		6	3	1	20	This study; Wen et al. 2004a; Qin et al. 2010
Yunnan Centre	1131		3	3	2	7	11	1	2	29	This study; Yao et al. 2002a; Wen et al. 2004b; Cheng et al. 2008
Yunnan West-North	627	2		1	7		17			27	This study; Qian et al. 2001; Yao et al. 2002b; Wen et al. 2004b; Zhao et al. 2009
Yunnan West-South	718		2		2		5	2		11	This study; Yao et al. 2002b; Yao, Zhang 2002; Wen et al. 2004b; Wen et al. 2005; Li et al. 2007b
Yunnan East-North	59				1					1	Wen et al. 2004a
Yunnan East-South	211							2		2	Wen et al. 2005; Li et al. 2007b
Tibet
Lhasa	59	15					5			20	Qin et al. 2010
Chamdo	61	8					8			16	Qin et al. 2010
Shannan	76	5					11			16	Qin et al. 2010
Shigatse	279	48			1		22			71	Zhao et al. 2009; Qin et al. 2010
Ngari	46	11					5			16	Qin et al. 2010
Nagqu	226	31			9		8			48	Zhao et al. 2009; Qin et al. 2010
Nyingchi	185	25			5		20			50	This study; Qin et al. 2010
Total	28647	169	61	43	68	29	295	55	67	787
Note:
[a]: H-H27 is assigned within M9a*.
[b]: See the end of Additional file 4 for the information of references.
